# Supplementary material for: An Update on the Cosmetic Use of Botulinum Toxin: The Pattern of Practice among Korean Dermatologists
Source: Toxins (Basel). 2022 May 4;14(5):329. doi: 10.3390/toxins14050329 (PMC9147646; doi:10.3390/toxins14050329)
Supplement: Supplementary file 1 [file toxins-14-00329-s001.zip]

Archive with 1 entries (1 files):
- toxins-1698732-supplementary.pdf
